# Supplementary material for: Compressed sensing expands the multiplexity of imaging mass cytometry
Source: Nat Commun. 2025 Nov 27;16:11671. doi: 10.1038/s41467-025-66629-4 (PMC12748953; doi:10.1038/s41467-025-66629-4)
Supplement: Supplementary file 2 — Supplementary Data 1 [file 41467_2025_66629_MOESM2_ESM.xlsx]

## Sheet: 16 antibody targets
	Marker	Cell type	Clone	Vendor
	CD3	T cells	EP449E	Abcam
	CD4	Helper T cells	EPR6855	Abcam
	CD8a	Cytotoxic T cells	C8/144B	E-Bioscience
	FOXP3	Regulatory T cells	236A/E7	E-Bioscience
	CD7	T cells and NK cells	EPR4242	Abcam
	CD20	B cells	L26	E-Bioscience
	CD38	Plasma cells	EPR4106	Abcam
	CD68	Macrophages	KP1	E-Bioscience
	CD163	Macrophages	EDHu-1	Invitrogen Antibodies
	DC-LAMP	Migratory dendritic cells	1010E1.01	Dendritics
	CD303	Plasmacytoid dendritic cells	Polyclonal_DLEC	R&D Systems
	GranzymeB	Cytotoxic	D6E9W	Cell Signaling Technology
	MPO	Neutrophils	Polyclonal_MPO	Dako
	CD31	Endothelial cells	EPR3094	Abcam
	SMA	Fibroblasts	1A4	E-Bioscience
	Ki-67	Proliferation	B56	BD Biosciences

## Sheet: Antibody concentrations
			Training dataet	Training dataet (titrated)
	Isotpe tag	Target	Final Concentration (ug/ml)	Final Concentration (ug/ml)
	In115	SMA	0.25	0.4
	Nd148	CD20	0.5	0.2
	Ho165	Ki-67	0.5	0.2
	Y89	MPO	1	4
	Eu153	DC-LAMP	3	2
	Er166	CD8a	3	0.125
	Nd146	CD68	3	0.125
	Nd142	CD38	5	3
	Nd145	CD303	5	5
	Tb159	GranzymeB	5	1
	Sm152	CD3	5	0.32
	Dy163	FOXP3	5	2
	Yb171	CD4	5	0.32
	Yb172	CD31	5	2
	Gd158	CD7	5	0.125
	Sm147	CD163	5	1
			Validation dataet
	Isotpe tag	Target	Final Concentration (ug/ml)	Channel_type
	Sm154	CD163	0.8	CISI_4
	Dy161	CD163	0.8	CISI_5
	Sm147	CD163	2	Ground truth
	Nd144	CD20	0.03	CISI_1
	Sm149	CD20	0.03	CISI_2
	Nd148	CD20	0.06	Ground truth
	Eu151	CD3	1.5	CISI_3
	Er170	CD3	1	CISI_7
	Sm152	CD3	1	Ground truth
	Er170	CD303	4	CISI_7
	Yb173	CD303	4	CISI_8
	Er168	CD303	3	Ground truth
	Dy161	CD31	2	CISI_5
	Dy163	CD31	1	CISI_6
	Yb172	CD31	5	Ground truth
	Eu151	CD38	4	CISI_3
	Dy163	CD38	4	CISI_6
	Nd142	CD38	2	Ground truth
	Sm149	CD4	1.5	CISI_2
	Dy161	CD4	1.5	CISI_5
	Yb171	CD4	1.5	Ground truth
	Sm149	CD68	0.025	CISI_2
	Eu151	CD68	0.025	CISI_3
	Nd146	CD68	0.05	Ground truth
	Nd144	CD7	1.2	CISI_1
	Gd158	CD7	0.32	Ground truth
	Nd144	CD8a	0.5	CISI_1
	Dy161	CD8a	0.3	CISI_5
	Er166	CD8a	0.3	Ground truth
	Sm149	DC-LAMP	2	CISI_2
	Sm154	DC-LAMP	1	CISI_4
	Eu153	DC-LAMP	1	Ground truth
	Sm154	FOXP3	4	CISI_4
	Yb173	FOXP3	4	CISI_8
	Er167	FOXP3	4	Ground truth
	Tb159	GranzymeB	2	Ground truth
	Er170	GranzymeB	2	CISI_7
	Eu151	Ki-67	0.5	CISI_3
	Sm154	Ki-67	0.5	CISI_4
	Ho165	Ki-67	0.5	Ground truth
	Dy163	MPO	0.3	CISI_6
	Y89	MPO	3	Ground truth
	Lu175	PanCK	1	-
	Dy161	SMA	0.006	CISI_5
	Er170	SMA	0.006	CISI_7
	In115	SMA	0.25	Ground truth
