# Supplementary material for: Compressed sensing expands the multiplexity of imaging mass cytometry
Source: Nat Commun. 2025 Nov 27;16:11671. doi: 10.1038/s41467-025-66629-4 (PMC12748953; doi:10.1038/s41467-025-66629-4)
Supplement: Supplementary file 3 — Supplementary Data 2 [file 41467_2025_66629_MOESM3_ESM.xlsx]

## Sheet: Sheet1
No	tissue	tumor_type	acquisition_width_um	acquisition_height_um	x	y	core_id
1	Testis	seminoma	634	612	1	1	X1Y1
2	Breast	Invasive_ductal_carcinoma	676	660	1	2	X1Y2
3	Lung	adenocarcinoma	628	648	1	3	X1Y3
4	Ovary	serous_carcinoma	690	687	1	4	X1Y4
5	Stomach	gastrointestinal_stromal_tumor_CD117+	733	717	1	5	X1Y5
6	Thyroid	papillary carcinoma	626	610	1	7	X1Y7
7	Kidney	clear_cell_renal_cell_carcinoma	624	666	1	8	X1Y8
8	Bladder	urothelial_carcinoma	642	672	1	9	X1Y9
9	Tonsil	-	494	609	1	10	X1Y10
10	Testis	seminoma	610	662	2	1	X2Y1
11	Breast	Invasive_ductal_carcinoma	571	632	2	2	X2Y2
12	Ovary	endometrial_cancer	674	684	2	4	X2Y4
13	Muscle	leiomyosarcoma	628	667	2	5	X2Y5
14	Kidney	clear_cell_renal_cell_carcinoma	643	656	2	8	X2Y8
15	Spleen	marginal_zone_lymphoma	642	709	2	10	X2Y10
16	Testis	teratoma	655	501	3	1	X3Y1
17	Liver	hepatocellular_carcinoma	620	675	3	2	X3Y2
18	Lung	squamous_cell_carcinoma	617	662	3	3	X3Y3
19	Ovary	mucinous_carcinoma	545	617	3	4	X3Y4
20	Muscle	leiomyosarcoma	649	679	3	5	X3Y5
21	Skin	squamous_cell_carcinoma	691	721	3	6	X3Y6
22	Thyroid	follicular_carcinoma	672	673	3	7	X3Y7
23	Kidney	clear_cell_renal_cell_carcinoma	649	661	3	8	X3Y8
24	Bladder	urothelial_carcinoma	636	673	3	9	X3Y9
25	Spleen	-	618	654	3	10	X3Y10
26	Testis	-	708	625	4	1	X4Y1
27	Lung	small_cell_lung_cancer	643	661	4	3	X4Y3
28	Ovary	serous_carcinoma	642	667	4	4	X4Y4
29	Muscle	leiomyosarcoma	704	734	4	5	X4Y5
30	Uterus	adenocarcinoma	697	730	4	7	X4Y7
31	Kidney	clear_cell_renal_cell_carcinoma	633	661	4	8	X4Y8
32	Prostate	prostate_cancer	679	695	4	9	X4Y9
33	Spleen	-	674	696	4	10	X4Y10
34	Placenta	-	577	555	5	1	X5Y1
35	Liver	cholangiocarcinoma	520	605	5	2	X5Y2
36	Pancreas	-	673	719	5	3	X5Y3
37	Colon	adenocarcinoma	685	685	5	4	X5Y4
38	Muscle	rhabdomyosarcoma	617	656	5	5	X5Y5
39	Skin	melanoma	691	673	5	6	X5Y6
40	Uterus	adenocarcinoma	703	728	5	7	X5Y7
41	Kidney	clear_cell_renal_cell_carcinoma	612	649	5	8	X5Y8
42	Prostate	prostate_cancer	625	649	5	9	X5Y9
43	LymphNode	Hodgkin_lymphoma	721	740	5	10	X5Y10
44	Placenta	-	629	662	6	1	X6Y1
45	Liver	-	663	656	6	2	X6Y2
46	Pancreas	pancreatic_neuroendocrine_carcinoma	623	670	6	3	X6Y3
47	Colon	adenocarcinoma	643	662	6	4	X6Y4
48	Brain	glioblastoma	604	587	6	5	X6Y5
49	LymphNode	melanoma_metastasis	579	536	6	6	X6Y6
50	Uterus	adenocarcinoma	651	685	6	7	X6Y7
51	Kidney	papillary_renal_cell_carcinoma	685	711	6	8	X6Y8
52	Prostate	prostate_cancer	659	673	6	9	X6Y9
53	Breast	Invasive_ductal_carcinoma	759	699	7	1	X7Y1
54	Lung	adenocarcinoma	643	659	7	2	X7Y2
55	Pancreas	pancreatic_ductal_adenocarcinoma	647	604	7	3	X7Y3
56	Colon	mucinous_adenocarcinoma	558	672	7	4	X7Y4
57	Brain	astrocytoma	613	651	7	5	X7Y5
58	Uterus	adenocarcinoma	544	651	7	7	X7Y7
59	Kidney	-	653	658	7	8	X7Y8
60	Prostate	benign_prostatic_hyperplasia	598	640	7	9	X7Y9
61	Breast	Invasive_ductal_carcinoma	559	657	8	1	X8Y1
62	Lung	adenocarcinoma	676	662	8	2	X8Y2
63	Colon	-	672	651	8	4	X8Y4
64	Brain	-	648	665	8	5	X8Y5
65	Uterus	-	585	540	8	7	X8Y7
66	Prostate	benign_prostatic_hyperplasia	634	658	8	9	X8Y9
67	Ovary	ovarian_cancer	600	600	-	-	OvaryC_ws
68	Skin	melanoma	600	600	-	-	Melanoma_ws
69	Lung	squamous_cell_carcinoma	600	600	-	-	LungSq_ws
70	Lung	adenocarcinoma	600	600	-	-	LungAd_ws
71	Kidney	clear_cell_renal_cell_carcinoma	600	600	-	-	ccRCC_ws
