# Supplementary material for: Compressed sensing expands the multiplexity of imaging mass cytometry
Source: Nat Commun. 2025 Nov 27;16:11671. doi: 10.1038/s41467-025-66629-4 (PMC12748953; doi:10.1038/s41467-025-66629-4)
Supplement: Supplementary file 6 — Source Data [file 41467_2025_66629_MOESM6_ESM.zip]

Archive with 6 entries (6 files):
- description.xlsx
- __MACOSX/._description.xlsx
- training_sce.h5ad
- __MACOSX/._training_sce.h5ad
- training_titrated_sce.h5ad
- __MACOSX/._training_titrated_sce.h5ad
