# Supplementary material for: Compressed sensing expands the multiplexity of imaging mass cytometry
Source: Nat Commun. 2025 Nov 27;16:11671. doi: 10.1038/s41467-025-66629-4 (PMC12748953; doi:10.1038/s41467-025-66629-4)
Supplement: Supplementary file 6 — Source Data [file 41467_2025_66629_MOESM6_ESM.zip › description.xlsx]

## Sheet: Sheet1
Figure	source file
Sup1	training_sce.h5ad
Sup2	training_sce.h5ad
Sup3	training_titrated_sce.h5ad
Sup4	training_sce.h5ad
	training_titrated_sce.h5ad
Sup5	training_titrated_sce.h5ad
Sup6	training_titrated_sce.h5ad
